# Supplementary material for: PFKFB3 controls acinar IP3R-mediated Ca2+ overload to regulate acute pancreatitis severity
Source: JCI Insight. 2024 May 23;9(13):e169481. doi: 10.1172/jci.insight.169481 (PMC11383365; doi:10.1172/jci.insight.169481)
Supplement: Supporting data values [file jciinsight-9-169481-s120.xlsx]

## Sheet: Fig.1B
Saline	Cae-AP
1	9.00047
0.90125	6.9163
0.80107	9.91766
0.840896	5.50217
0.888843	7.26015
0.757858	4.89056
	10.7779
	7.46426

## Sheet: Fig.1C
Saline	FAEE-SAP
1	1.20581
0.607097	1.72907
0.590496	1.13288
1	1.97247
0.965936	1.72907
1	0.959264
1.00696	3.605
	1.75321
	2.65737

## Sheet: Fig.1D
Sham	NaTc-SAP
1	6.77396
0.913831	11.0809
1.04972	6.23332
1.31951	4.28709
0.779165	8.22491
0.795536	6.36429

## Sheet: Fig.1H
saline	CAE-AP
0	1.10519
0	2.73732
0	1.10564
0	4.17148
0	1.83766
	5.83584

## Sheet: Fig.1I
saline	FAEE-SAP
0	17.8294
0.016667	12.5908
0.501805	12.2501
0.129617	15.6568
0.2801	16.2279
0.050214	11.3958

## Sheet: Fig.1J
Sham	NaTc-SAP
0.075631	2.78906
0.051722	5.9583
0	4.70177
0.164532	6.1583
0.027674	4.63962

## Sheet: Fig.1L
paracancerous tissue	AP&SAP
5.05883	10.4691
2.01716	6.812
3.20957	13.3099
6.26012	20.8787
5.326	23.1093
	7.55185

## Sheet: Fig.2A
WT-Saline	iKO-Saline	WT-FAEE	iKO-FAEE
582.483	613.282	2548.6	2196.34
599.038	603.657	2356.11	2252.17
613.282	588.643	2664.1	2051.97
605.582	617.902	2537.04	2146.3
607.407	644.444	2407.41	1907.41
611.111	614.815	2388.89	2074.07
592.593	625.926	2648.15	2018.52
			2462.96

## Sheet: Fig.2B
WT-Saline	iKO-Saline	WT-FAEE	iKO-FAEE
190.714	190.714	2946.29	1126.04
176.252	176.252	6148.22	1650.4
0	0	1796.12	689.265
0	0	4243.34	0
	0	6850.27	733.193
	176.252	676.858	281.067
	0	744.786	1191.73
	0

## Sheet: Fig.2C
Il6						Mcp1						Cxcl2
WT-Saline	iKO-Saline	WT-FAEE	iKO-FAEE			WT-Saline	iKO-Saline	WT-FAEE	iKO-FAEE			WT-Saline	iKO-Saline	WT-FAEE	iKO-FAEE
1	1.32869	38.3193	4.34694			1	0.76313	58.0812	7.6211			1	3.13834	30.4844	7.01285
0.562529	1.77768	48.1679	25.1067			0.339151	1.09429	19.9733	10.4832			0.339151	0.590496	21.7057	6.63456
1.70527	3.18215	28.84	5.57897			1.87905	0.888843	20.2521	6.36429			0.702222	0.384219	17.0299	6.54322
0.993092	1.34723	36.7584	2.65737			0.570382	0.790041	24.084	6.32033			0.628507	0.316439	18.6357	1.86607
1.49485	1.72907	26.9087	4.22807			0.687771	0.687771	20.8215	10.7034			0.939523	2.63902	15.455	6.40856
0.598739	1.54757	17.1484	24.084			0.392292	1.11729	21.4068	13.4543			0.31864	0.456916	24.59	8.51496
2.21914	1.30134		4			1.91853	0.858565		5.27803			0.835088	0.510506		5.65685
1.04247	0.632878		1.93187			0.624165	0.632878		5.1337			0.417544	0.244855		2.07053

[truncated: 43 more sheets: Fig.2E, Fig.2F, Fig.2G, Fig.3A, Fig.3B, Fig.3C, Fig.3E, Fig.3F, Fig.3G, Fig.4B, Fig.4C, Fig.4D, Fig.4F, Fig.4G, Fig.4H, Fig.5E, Fig.5F, Fig.6C, Fig.6J, Fig.S1B …]
